# Supplementary material for: Is the Pain Just Physical? The Role of Psychological Distress, Quality of Life, and Autistic Traits in Ehlers–Danlos Syndrome, an Internet-Based Survey in Italy
Source: Healthcare (Basel). 2021 Oct 30;9(11):1472. doi: 10.3390/healthcare9111472 (PMC8622087; doi:10.3390/healthcare9111472)
Supplement: Supplementary file 1 [file healthcare-09-01472-s001.zip]

Archive with 1 entries (1 files):
- healthcare-1361074-supplementary.pdf
